# Supplementary material for: Innovative catheter modification for engaging an anomalous right coronary artery: a case report
Source: Eur Heart J Case Rep. 2026 May 13;10(5):ytag302. doi: 10.1093/ehjcr/ytag302 (PMC13195810; doi:10.1093/ehjcr/ytag302)
Supplement: ytag302_Supplementary_Data [file ytag302_supplementary_data.zip]

Archive with 4 entries (4 files):
- Video 1.mov
- video 2.mov
- video 3.mov
- video 4.mov
